# Supplementary material for: Variation in infection prevention practices for peripherally inserted central venous catheters: A survey of neonatal units in England and Wales
Source: PLoS One. 2018 Nov 1;13(11):e0204894. doi: 10.1371/journal.pone.0204894 (PMC6211675; doi:10.1371/journal.pone.0204894)
Supplement: S3 File — (XLSX) [file pone.0204894.s004.xlsx]

## Sheet: Survey responses
unit	level	complete	survey	mainresponse	insertionbundle	match1	ongoingbundle	match2	bundlecompmonitor	match3	routineremovalt	maxtime	match4	chlorhexfoam	match5	insertskinprep1	insertskinprep2	insertskinprep3	match6	cleaningextseta1	cleaningextseta2	cleaningextseta3	match7a	cleaningextsetb	match7b	match7
1	3	1	Original	1	Yes	9	Yes	9	Yes	9	Yes	14 days but may be lponger if the baby is particularly difficult to cannulate	9	No	9	0.05% aqueous chlorhexidine			9	2% chlorhexidine in alcohol			9	This type of connection is not used	9	9
1	3		Original			9		9		9			9		9				9				9		9	9
2	2		Original	1
3	3	1	Original	1	No		No		No		No			No		2% chlorhexidine in alcohol				We would only clean if became contaminated				We would only clean if became contaminated
4	2	1	Revised	1	No		No		NA		Yes	14 days		No		0.05% aqueous chlorhexidine				2% chlorhexidine in alcohol				2% chlorhexidine in alcohol
5	3	1	Revised	1	Yes		No		No		Yes	14 days (21 in difficult babies)		No		2% chlorhexidine in alcohol				0.05% aqueous chlorhexidine	Sometimes a 2% chlohex in 70% alcohol wipe used as alternative (for both cnnections)			0.05% aqueous chlorhexidine
6	3	1	Revised	1	Yes	1	Yes	1	No	1	No		1	No	1	2% chlorhexidine in alcohol	70% isopropyl alcohol		0	This type of connection is not used			0	chloraprep again	0	0
6	3	1	Revised		Yes	1	Yes	1	Yes	1	No		1	No	1	2% aqueous chlorhexidine	0.5% chlorhexidine in alcohol	70% isopropyl alcohol	0	2% aqueous chlorhexidine	70% isopropyl alcohol	Nothing	0	We would only clean if became contaminated	0	0
6	3		Original		No	1	No	1	No	1			1		1				0				0		0	0
7	3	1	Revised		Yes	1	Yes	1	Yes	1	Yes		0	Yes	1	0.5% aqueous chlorhexidine	2% chlorhexidine in alcohol		1	2% chlorhexidine in alcohol			9	This type of connection is not used	0	0
7	3	1	Original	1	Yes	1	Yes	1	Yes	1	No		0	Yes	1	0.5% aqueous chlorhexidine	2% chlorhexidine in alcohol		1				9	2% chlorhexidine in alcohol	0	0
8	2	1	Original		Yes	1	Yes	1	Yes	1	No		1	No	1	0.05% aqueous chlorhexidine			1	2% chlorhexidine in alcohol			0	2% chlorhexidine in alcohol	0	0
8	2	1	Original	1	Yes	1	Yes	1	Yes	1	No		1	No	1	0.05% aqueous chlorhexidine			1	70% isopropyl alcohol			0	This type of connection is not used	0	0
8	2		Original		Yes	1	Yes	1	No	1			1	No	1	0.5% aqueous chlorhexidine			1				0		0	0
9	3		Original			9		9		9			9		9				9				9		9	9
9	3	1	Original	1	No	9	No	9	No	9	No		9	No	9	0.5% aqueous chlorhexidine			9	2% chlorhexidine in alcohol			9	This type of connection is not used	9	9
10	2		Original	1	Yes		Yes		No
11	3	1	Original	1	Yes		Yes		Yes		No			No		2% chlorhexidine in alcohol				1% aqueous chlorhexidine	2% chlorhexidine in alcohol			This type of connection is not used
12	2	1	Revised	1	Yes		Yes		Yes		No			No		0.015% + 0.15% chlorhexidine gluconate/cetrimide				2% chlorhexidine in alcohol				2% chlorhexidine in alcohol
13	3	1	Original	1	Yes		Yes		No		Yes	21 days (unless specific recorded decision to devaiate from this)		No		2% chlorhexidine in alcohol	sterile water used after chlorhexidine in <28wks or infants <1 week old.			2% chlorhexidine in alcohol				This type of connection is not used
14	2	1	Original	1	Yes		Yes		Yes		No			Yes		2% chlorhexidine in alcohol				2% chlorhexidine in alcohol				This type of connection is not used
15	2	1	Original	1	No		No				No			No		0.5% aqueous chlorhexidine				70% isopropyl alcohol				Nothing
16	2	1	Original	1	No		No		Yes		No			No		0.15% cutaneous chlorhexidine gluconate /cetrimide				2% aqueous chlorhexidine				This type of connection is not used
17	1	1	Revised	1					NA
18	3	1	Revised	1	No		No		NA		No			No		0.05% aqueous chlorhexidine	2% chlorhexidine in alcohol			2% chlorhexidine in alcohol	70% isopropyl alcohol			This type of connection is not used
19	2	1	Revised	1	NA		NA		NA					NA
20	3	1	Original	1	Yes		Yes		Yes		No			No		0.5% aqueous chlorhexidine	use 2% chlorhexidine after 2 weeks of age and all babies 30 weeks plus from birth			2% chlorhexidine in alcohol				2% chlorhexidine in alcohol
21	1		Original	1	NA - we do not insert PICCs in our unit		Yes		No
22	1	1	Original	1	NA - we do not insert PICCs in our unit		No
23	1	1	Revised	1	No		No		No		No			No		1% aqueous chlorhexidine				1% chlorhexidine in alcohol				This type of connection is not used
24	2	1	Original	1	Yes		Yes		Yes		No			Yes		0.5% aqueous chlorhexidine				70% isopropyl alcohol				Nothing
25	3	1	Revised	1	Yes		Yes		Yes		No									2% aqueous chlorhexidine	Nothing
26	3	1	Revised	1	Yes		No		No		No			No		1% aqueous chlorhexidine				2% chlorhexidine in alcohol				2% chlorhexidine in alcohol
27	3	1	Original	1	No		No		No		No			No		0.05% aqueous chlorhexidine				70% isopropyl alcohol				This type of connection is not used
28	1	1	Original	1	No		No		No		No			No		0.05% aqueous chlorhexidine				We would only clean if became contaminated				We would only clean if became contaminated
29	3	1	Original	1	Yes		Yes		Yes		No			No		we have spefic impregnated foam wands				70% isopropyl alcohol				This type of connection is not used
30	3	1	Original	1	Yes		Yes		Yes		No			No		2% chlorhexidine in alcohol				2% chlorhexidine in alcohol				2% chlorhexidine in alcohol
31	3	1	Revised	1	No		No							No		0.05% aqueous chlorhexidine				70% isopropyl alcohol				We would only clean if became contaminated
32	2	1	Original	1	Yes		Yes		Yes		No			No		0.05% aqueous chlorhexidine				2% chlorhexidine in alcohol				2% chlorhexidine in alcohol
33	3	1	Original	1	Yes	1	Yes	1	Yes	1	No		1	No	1	2% chlorhexidine in alcohol			1				9	2% chlorhexidine in alcohol	1	1
33	3	1	Original		Yes	1	Yes	1	Yes	1	No		1	No	1	2% chlorhexidine in alcohol			1	2% chlorhexidine in alcohol			9	2% chlorhexidine in alcohol	1	1
34	3	1	Original		No	1	No	1		9	No		1	No	1	chlorhexadine but can't remember which type			0	2% chlorhexidine in alcohol			0	2% chlorhexidine in alcohol	0	0
34	3	1	Original	1	No	1	No	1	No	9	No		1	No	1	2% aqueous chlorhexidine			0	70% isopropyl alcohol			0	70% isopropyl alcohol	0	0
35	2	1	Original	1	Yes	9	Yes	9	No	9	No		9	No	9	0.5% aqueous chlorhexidine			9	70% isopropyl alcohol			9	This type of connection is not used	9	9
35	2		Original			9		9		9			9		9				9				9		9	9
36	2	1	Original	1	Yes		Yes		Yes		No			No		0.05% aqueous chlorhexidine				This type of connection is not used				2% aqueous chlorhexidine
37	3	1	Original	1	Yes		Yes		Yes		Yes	14 days		No		0.5% chlorhexidine in alcohol				2% chlorhexidine in alcohol				2% chlorhexidine in alcohol
38	3	1	Original	1	Yes		Yes		Yes		No			No		0.05% aqueous chlorhexidine	2% chlorhexidine in alcohol			2% aqueous chlorhexidine				We would only clean if became contaminated
39	3	1	Revised	1	Yes		Yes		Yes		No			No		0.05% aqueous chlorhexidine				0.05% aqueous chlorhexidine				0.05% aqueous chlorhexidine
40	3	1	Revised	1	Yes		Yes		Yes		No			No		0.05% aqueous chlorhexidine				0.05% aqueous chlorhexidine				0.05% aqueous chlorhexidine
41	2	1	Revised		No	1	No	1	NA	0	No		1	No	1	0.05% aqueous chlorhexidine			1	2% chlorhexidine in alcohol			1	This type of connection is not used	9	1
41	2	1	Revised	1	No	1	No	1	Yes	0	No		1	No	1	0.05% aqueous chlorhexidine			1	2% chlorhexidine in alcohol			1		9	1
41	2		Original			1		1		0			1		1				1				1		9	1
42	3	1	Original	1	No		No		No		No			No		0.5% chlorhexidine in alcohol				0.5% chlorhexidine in alcohol				0.5% chlorhexidine in alcohol
43	3	1	Revised	1	No		No		NA		No			No						2% chlorhexidine in alcohol	70% isopropyl alcohol			2% chlorhexidine in alcohol + 70% isopropyl alcohol
44	1	1	Revised	1	NA		NA		NA					NA
45	3	1	Revised	1	Yes		Yes		Yes		Yes	3 weeks		No		0.05% aqueous chlorhexidine				70% isopropyl alcohol				This type of connection is not used
46	2	1	Original	1	No	1	No	1	Yes	1	No		1	Yes	0	0.5% chlorhexidine in alcohol			0	0.5% chlorhexidine in alcohol			0	0.5% chlorhexidine in alcohol	0	0
46	2	1	Revised		No	1	Yes	1	Yes	1	No		1	No	0	2% aqueous chlorhexidine			0	2% aqueous chlorhexidine			0	2% aqueous chlorhexidine	0	0
46	2		Original		No	1	No	1	Yes	1			1		0				0				0		0	0
47	3	1	Revised	1	No		No		Yes		Yes	Guideline states 6/52 - Consultants decision		No		2% chlorhexidine in alcohol				2% chlorhexidine in alcohol				2% chlorhexidine in alcohol
48	3	1	Original	1	Yes		Yes		Yes		No			No		0.5% chlorhexidine in alcohol				2% chlorhexidine in alcohol				This type of connection is not used
49	2	1	Original	1	No		No		No		No			No		0.05% aqueous chlorhexidine				2% chlorhexidine in alcohol				2% chlorhexidine in alcohol
50	2	1	Original		Yes	1	Yes	1	Yes	1	No		1	No	0	0.5% aqueous chlorhexidine			0	0.5% aqueous chlorhexidine			1	0.5% aqueous chlorhexidine	1	1
50	2	1	Original	1	Yes	1	Yes	1	Yes	1	No		1	Yes	0	0.05% aqueous chlorhexidine			0	0.5% aqueous chlorhexidine			1	0.5% aqueous chlorhexidine	1	1
51	2	1	Revised	1	No		No		No		No			No		2% aqueous chlorhexidine				2% chlorhexidine in alcohol	70% isopropyl alcohol
52	2	1	Original	1	No		Yes		No		No			No		2% chlorhexidine in alcohol				2% chlorhexidine in alcohol				This type of connection is not used
53	3	1	Original	1	Yes		Yes		No		No			Yes		0.05% aqueous chlorhexidine	2% chlorhexidine in alcohol			70% isopropyl alcohol				This type of connection is not used
54	2	1	Revised	1	Yes		Yes		Yes		No			No		2% chlorhexidine in alcohol				2% chlorhexidine in alcohol				This type of connection is not used
55	1	1	Revised	1					NA
56	3	1	Original	1	Yes		Yes		Yes		Yes	7 days		No		2% chlorhexidine in alcohol				1% chlorhexidine in alcohol				1% aqueous chlorhexidine
57	2		Original			9		9	No	0	No		1	No	0				9				9		9	9
57	2	1	Original	1	Yes	9	Yes	9	Yes	0	No		1	Yes	0	sterets tisept sachets:0.015% and 0.15% w/v cutaneous solution chlorhexidinegluconate/cetrimide			9	2% chlorhexidine in alcohol			9	2% chlorhexidine in alcohol	9	9
58	3		Original			9		9		9			9		9				9				9		9	9
58	3	1	Revised	1	Yes	9	Yes	9	No	9	No		9	No	9	0.5% aqueous chlorhexidine			9	2% chlorhexidine in alcohol			9	This type of connection is not used	9	9
59	3	1	Revised	1	Yes		No		Yes		No			No		0.05% aqueous chlorhexidine	2% chlorhexidine in alcohol			procedure
60	3	1	Original		Yes	1	Yes	1	No	1	No		1	No	1	0.5% aqueous chlorhexidine			0	70% isopropyl alcohol			1	70% isopropyl alcohol	1	1
60	3	1	Original	1	Yes	1	Yes	1	No	1	No		1	No	1	0.5% chlorhexidine in alcohol			0	70% isopropyl alcohol			1	70% isopropyl alcohol	1	1
60	3	1	Revised		Yes	1	Yes	1	No	1	No		1	No	1	0.05% aqueous chlorhexidine			0	2% chlorhexidine in alcohol			1		1	1
61	2	1	Original	1	Yes		Yes		No		No			No		2% chlorhexidine in alcohol	chlorhexidene washed off with sterile water and limb dried			70% isopropyl alcohol				Nothing
62	3	1	Original	1	Yes		Yes		Yes		Yes	Recommend considering removal every day post day 7 max to day 14		No
63	2	1	Original		Yes	1	No	0	No	1	No		0	Yes	0	0.5% aqueous chlorhexidine			0	70% isopropyl alcohol			0	70% isopropyl alcohol	0	0
63	2		Original		Yes	1		0		1			0		0				0				0		0	0
63	2	1	Original	1	No	1	Yes	0	No	1	Yes	we consider to change in 7-10 days but variable	0	No	0	chloraprep and wash properly to avoid contact reaction			0	2% chlorhexidine in alcohol			0	2% chlorhexidine in alcohol	0	0
64	3	1	Original	1	Yes		Yes		Yes		No			Yes		0.5% aqueous chlorhexidine				0.5% chlorhexidine in alcohol				0.5% chlorhexidine in alcohol
65	2	1	Original	1	No		No		No		No			No		0.05% aqueous chlorhexidine				2% chlorhexidine in alcohol				2% chlorhexidine in alcohol
66	3	1	Revised	1	Yes		Yes		No		No			No		2% chlorhexidine in alcohol				2% chlorhexidine in alcohol	Other - 2% Chlorhexidine in 70% isopropyl alcohol			2% chlorhexidine in alcohol
67	1	1	Revised	1	NA		NA		NA					No						This type of connection is not used				This type of connection is not used
68	3	1	Original	1	No	1	No	1	No	1	No		1	No	0	0.5% aqueous chlorhexidine	chlorhexidine gluconate 2%, isopropyl 70% (chloraprep sticks), for term infants > 4weeks and infants cga 34weeks and greater		0	2% chlorhexidine in alcohol			1	2% chlorhexidine in alcohol	1	1
68	3	1	Original		No	1	No	1	No	1	No		1	Yes	0	0.05% aqueous chlorhexidine			0	2% chlorhexidine in alcohol			1	2% chlorhexidine in alcohol	1	1
69	2	1	Original	1	Yes		Yes		No		No			No		sterets tisept sachets - 0.015% chlorhexidine gluconate + 0.15% cetimide				70% isopropyl alcohol				70% isopropyl alcohol
70	2	1	Revised	1	Yes	1	Yes	1	Yes	1	No		1	No	1	0.5% chlorhexidine in alcohol			1	70% isopropyl alcohol			1	This type of connection is not used	1	1
70	2	1	Revised		Yes	1	Yes	1	Yes	1	No		1	No	1	0.5% chlorhexidine in alcohol			1	70% isopropyl alcohol			1	This type of connection is not used	1	1
71	3		Original		Yes	1	No	0	No	1			9		9				9				9		9	9
71	3	1	Original	1	Yes	1	Yes	0	No	1	No		9	No	9	0.05% aqueous chlorhexidine			9	2% aqueous chlorhexidine	70% isopropyl alcohol		9	This type of connection is not used	9	9
72	3		Revised	1	Yes		Yes		Yes		No			No						2% chlorhexidine in alcohol				2% chlorhexidine in alcohol/We would only clean if became contaminated
73	3	1	Original	1	Yes		Yes		Yes		No			No		0.05% aqueous chlorhexidine				This type of connection is not used				2% chlorhexidine in alcohol
74	2	1	Original	1	Yes		No		No		No			No		2% chlorhexidine in alcohol	care to avoid pooling, 2% chlorhexidine in alcohol 1 minute contact time then washed with sterile water			2% chlorhexidine in alcohol				This type of connection is not used
75	3	1	Revised	1	No		Yes		No		No			No		0.05% aqueous chlorhexidine								This type of connection is not used
76	2	1	Revised	1	No		No		NA		No			No		0.05% aqueous chlorhexidine				70% isopropyl alcohol	0.5% chlorhexidine in alcohol			This type of connection is not used
77	1	1	Revised	1					NA
78	2	1	Original	1	No		No		No		No			No		1% aqueous chlorhexidine				2% chlorhexidine in alcohol				2% chlorhexidine in alcohol
79	3	1	Original		Yes	9	Yes	9	Yes	9	No		1	Yes	9	2% chlorhexidine in alcohol			9	70% isopropyl alcohol			0	This type of connection is not used	0	0
79	3	1	Original	1		9		9		9	No		1		9				9	2% chlorhexidine in alcohol			0	2% chlorhexidine in alcohol	0	0
80	3	1	Original	1	Yes	1	Yes	1	Yes	1	No		1	No	1	0.5% aqueous chlorhexidine			1	2% chlorhexidine in alcohol			1	This type of connection is not used	0	1
80	3	1	Original		Yes	1	Yes	1	Yes	1	No		1	No	1	0.05% aqueous chlorhexidine			1	2% chlorhexidine in alcohol			1	2% chlorhexidine in alcohol	0	1
80	3	1	Original		Yes	1	Yes	1	No	1	No		1	No	1	0.05% aqueous chlorhexidine			1	70% isopropyl alcohol			1	70% isopropyl alcohol	0	1
80	3		Original			1		1		1			1		1				1				1		0	1
81	3	1	Revised	1		9		9		9			9		9				9				9		9	9
81	3		Original		Yes	9	Yes	9	Yes	9			9	Yes	9	2% aqueous chlorhexidine			9	2% aqueous chlorhexidine			9	2% aqueous chlorhexidine	9	9
82	3	1	Original	1	Yes		No		No		Yes	Building a protocol at present		No		2% chlorhexidine in alcohol				2% chlorhexidine in alcohol				2% chlorhexidine in alcohol
83	2	1	Original	1	Yes		No		Yes		No			No		1% aqueous chlorhexidine				70% isopropyl alcohol				70% isopropyl alcohol
84	2	1	Original	1	No		No		No		No			No		1% chlorhexidine in alcohol				1% chlorhexidine in alcohol				This type of connection is not used
85	3	1	Revised	1	No		No		NA		No			No		0.015% chlorhexidine + 0.15% cetrimide
86	1	1	Revised	1	Yes		Yes		Yes		No			No		2% chlorhexidine in alcohol				This type of connection is not used				2% chlorhexidine in alcohol
87	2	1	Original	1	Yes	9	Yes	9	No	9	No		9	No	9				9	2% aqueous chlorhexidine			9	2% aqueous chlorhexidine	9	9
87	2		Original			9		9		9			9		9				9				9		9	9

## Sheet: Variable description
	Variable name	Description
	unit	Neonatal unit that response is from
	level	Level of unit
	complete	Indicates whether all questions were completed (1=Yes)
	survey	Which survey was used to gather the response: original survey monkey or revised 2 page questionnaire
	mainresponse	Indicates which responses were included for analysis
	insertionbundle	Response to the question: Do you use a care bundle (i.e. package of interventions designed to maximise asepsis and minimise infection complications) for insertion of PICCs?
	match1	For duplicate responses, indicates whether they agreed on use of care bundle for insertion (1=Agree, 0=Disagree, 9=Missing)
	ongoingbundle	Response to the question: Do you use a care bundle (i.e. package of interventions designed to maximise asepsis and minimise infection complications) for on-going care of PICCs?
	match2	For duplicate responses, indicates whether they agreed on use of care bundle foron-going care (1=Agree, 0=Disagree, 9=Missing)
	bundlecompmonitor	Response to the question: Is compliance with insertion and on-going care bundles monitored and fed back to NICU staff to improve practice?
	match3	For duplicate responses, indicates whether they agreed on monitoring bundle compliance (1=Agree, 0=Disagree, 9=Missing)
	routineremovalt	Response to the question: Do your unit guidelines mandate routine removal / replacement of a PICC after a specific period of time?
	maxtime	Response to the question: If yes, what is the usual time period in days? (Follow up to routine removal/replacement of PICC)
	match4	For duplicate responses, indicates whether they agreed on routine removal or replacement (1=Agree, 0=Disagree, 9=Missing)
	chlorhexfoam	Response to the question: Do you routinely use a chlorhexidine-impregnated foam dressing (Biopatch) at the site of insertion?
	match5	For duplicate responses, indicates whether they agreed on use of chlorhexidine foam dressing (1=Agree, 0=Disagree, 9=Missing)
	insertskinprep1	Response to the question: What skin preparation do you use prior to insertion?
	insertskinprep2	Second selection if respondent selected multiple options
	insertskinprep3	Third selection if respondent selected multiple options
	match6	For duplicate responses, indicates whether they agreed on use of antiseptics for skin preparation (1=Agree, 0=Disagree, 9=Missing)
	cleaningextseta1	Response to the question: In your unit, prior to connection of parenteral nutrition, what is the area of the extension sets seen below in photographs A cleaned with, if anything?
	cleaningextseta2	Second selection if respondent selected multiple options
	cleaningextseta3	Third selection if respondent selected multiple options
	match7a	For duplicate responses, indicates whether they agreed on antiseptic for cleaning set A (1=Agree, 0=Disagree, 9=Missing)
	cleaningextsetb	Response to the question: In your unit, prior to connection of parenteral nutrition, what is the area of the extension sets seen below in photographs B cleaned with, if anything? (Please number all that apply in order: 1=used most often)
	match7b	For duplicate responses, indicates whether they agreed on antiseptic for cleaning set B (1=Agree, 0=Disagree, 9=Missing)
	match7	For duplicate responses, indicates whether they agreed on use of antiseptic for set A/B (1=Agree, 0=Disagree, 9=Missing)
